# Supplementary material for: Over Time, Do Anthropometric Measures Still Predict Diabetes Incidence in Chinese Han Nationality Population from Chengdu Community?
Source: Int J Endocrinol. 2013 Oct 12;2013:239376. doi: 10.1155/2013/239376 (PMC3810432; doi:10.1155/2013/239376)
Supplement: Supplementary file 1 — Supplementary Table 1: Comparison of anthropometric measures in predicting risk of diabetes from different prospective studies. Supplementary Table 2: Comparison of anthropometric measures in predicting risk of diabetes from different studies in Chinese mainland. [file 239376.f1.xlsx]

## Sheet: Sheet1
Supplementary Table 1 Comparison of anthropometric measures in predicting risk of diabetes from different studies
Follow-up time	Author	Indicators	Follow-up time	Conclusion
0-5 years	Jia, Z, et al [25]	BMI, WC, WHpR and WHtR	2 years	WHtR for male, WHtR and WC for female, WHpR for aged＜60
	Hadaegh F, et al [26]	BMI, WC, WHpR	3.6 years	WC for older
	Hadaegh F, et al [27]	BMI, WC, WHpR and WHtR	3.6 years	WHtR
	Sargeant LA, et al [28]	BMI, WC, WHpR and WHtR	4 years	BMI, WC, WHpR, WHtR none was clearly more superior
	Mansour AA, et al [29]	BMI, WC, WHpR and WHtR	5 years	WHpR
6-10 years	MacKay MF, et al [30]	BMI, WC, WHpR and WHtR	5.2 years	WHtR
	Tulloch-Reid MK, et al [31]	BMI, WC, WHpR and WHtR	5.25 years	BMI
	Nyamdorj R, et al [32]	BMI, WC, WHpR and WHtR	6 years	BMI, WC, WHpR, WHtR none was clearly more superior
	Wannamethee SG, et al [33]	BMI, WC, WHpR	7 years	BMI and WC for older men, WC for older women
	Schulze MB, et al [34]	BMI, WC, WHpR	7 years	WC
	Wei M, et al [35]	BMI, WC, WHpR	7.2 years	WC
	Krishnan S, et al [36]	BMI, WC, WHpR	8 years	BMI, WC, WHpR for U.S.black women none was clearly more superior
	Stevens J, et al [37]	BMI, WC, WHpR	9 years	BMI, WC, WHpR none was clearly more superior
	Meisinger C, et al [38]	BMI, WC, WHpR	9.2 years	WC, WHpR, BMI none was clearly more superior
	Chei CL, et al [39]	BMI, WC, WHpR and WHtR	10 years	BMI
11-15 years	Folsom AR, et al [40]	BMI, WC, WHpR	11years	BMI, WC, WHpR none was clearly more superior for women
	Wang Y, et al [41]	BMI, WC, WHpR	13 years	WC for male
	Katzmarzyk PT, et al [42]	BMI, WC, WHpR	15.5 years	BMI, WC, WHpR none was clearly more superior
16-20years	none		none	none
