# Supplementary material for: Over Time, Do Anthropometric Measures Still Predict Diabetes Incidence in Chinese Han Nationality Population from Chengdu Community?
Source: Int J Endocrinol. 2013 Oct 12;2013:239376. doi: 10.1155/2013/239376 (PMC3810432; doi:10.1155/2013/239376)
Supplement: Supplementary file 2 [file 239376.f2.xlsx]

## Sheet: Sheet1
Supplementary Table 2 Comparison of anthropometric measures in predicting risk of diabetes from different studies in Chinese mainland
Author		Study population		Conclusion		Follow-up time		Sample size
Dong, X et al [46]		Chinese population		WHtR		cross-sectional study		3006 adults
Hu D et al [47]		Chinese population		WC, WHtR		cross-sectional study		15,236 adults
Feng, R. N et al [48]		Northern Chinese population		WC		cross-sectional study		8940 adults
Ho SY et al [49]		Hong Kong Chinese population		WHtR		cross-sectional study		2895 adults
Jia, Z et al [25]		Chinese population		WHtR, WC	2 years			61,703 subjects
